# Supplementary material for: Differential Expression Proteins Contribute to Race-Specific Resistant Ability in Rice (Oryza sativa L.)
Source: Plants (Basel). 2019 Jan 23;8(2):29. doi: 10.3390/plants8020029 (PMC6410114; doi:10.3390/plants8020029)
Supplement: Supplementary file 1 [file plants-08-00029-s001.zip]

Archive with 2 entries (2 files):
- Supplementary File 1.doc
- Supplementary File 2.xls
