# Supplementary material for: Differential Expression Proteins Contribute to Race-Specific Resistant Ability in Rice (Oryza sativa L.)
Source: Plants (Basel). 2019 Jan 23;8(2):29. doi: 10.3390/plants8020029 (PMC6410114; doi:10.3390/plants8020029)
Supplement: Supplementary file 1 [file plants-08-00029-s001.zip › Supplementary File 2.xls]

## Sheet: Table S1
		Protein quantification
Protein No.	Protein description	CO39_24h_Guy11	CN-4a_24h_Guy11	CN-4b_24h_Guy11	CO39-48h_Guy11	CN-4a_48h_Guy11	CN-4b_48h_Guy11	CO39-24h_81278ZB15	CN-4a_24h_81278ZB15	CN-4b_24h_81278ZB15	CO39-48h_81278ZB15	CN-4a_48h_81278ZB15	CN-4b_48h_81278ZB15
Spot1	Heat shock 90 kDa protein	880.333	868.467	1249.37	1261.53	680.1	885.433	645.233	550.567	613.767	1095.27	645.5	311.1
Spot2	Elongation factor G (EF-G) family	1216.03	1123.37	1746.3	1267.03	981.133	1487.83	1058.57	985.767	1424.8	1598.4	1254.8	542.3
Spot3	Histone-lysine N-methyltransferase ATX4-like	696.6	1041.57	1217.77	930.133	652.2	1092.73	1409.83	1101.57	988.667	1143.25	1036.73	624.5
Spot4	Heat shock 70 kDa protein	1000.23	1053.53	1449.3	1603.07	1657.07	2310.13	2259.55	1595.17	1129.73	3038.33	2550.43	1517.3
Spot5	V-type proton ATPase catalytic subunit A	677	688.567	962.3	850.733	733.767	948.333	1531	856.867	797.933	1001.23	1538.23	1154.77
Spot6	Similar to 60 kDa chaperonin (Protein Cpn60)	1092.3	931.467	1455.97	1610.97	1681.57	2013.8	1947.5	870.467	743.567	1937.67	1193.03	1023.83
Spot7	Zn-dependent oligopeptidases	857.667	802.567	1983.13	572.233	629.533	1448.77	763.167	1196	976.133	924.2	1160.6	1103.77
Spot8	Molecular chaperone DnaK	205.967	286.567	391.233	458.967	290.567	493.133	355.133	240.6	260.933	233.133	378.5	367.4
Spot9	2,3-bisphosphoglycerate-independent phosphoglycerate mutase	380.367	277.967	456.733	602.6	472.033	485.6	567.9	324.967	297.5	648.067	1156.47	494.7
Spot10	Chaperone protein ClpC1, chloroplastic	827.4	592.733	695	986.233	456.433	643.967	585.233	478.467	458.5	710.6	454.867	310.067
Spot11	Chaperone protein ClpC2, chloroplastic	675.733	501.067	511.567	1076.17	635.9	637.467	933.133	592.567	408.833	815.767	646.733	451.8
Spot12	NADH dehydrogenase subunit G	239.1	135.567	208.967	271.167	176.633	156.2	102.067	78.4333	121.8	206.867	105.567	75.7
Spot13	Similar to Glycyl-tRNA synthetase	421.933	207.9	511.733	381.467	195	330.867	223.433	230.033	189.2	359.333	230.033	170.2
Spot14	Putative aconitate hydratase	341.267	158.633	548.633	309.333	201.733	243.767	128	116.067	135.733	49.9	119.733	100.667
Spot15	NADP-dependent malic enzyme	396.733	414.233	429.267	504.133	412.1	314.6	307.3	172.7	103.467	188.633	217.733	141.9
Spot16	5-methyltetrahydropteroyltriglutamate--homocysteine methyltransferase	274	478.833	479.9	502.933	481.4	858	159.1	226.167	311.9	168.9	370.233	243.233
Spot17	glycine dehydrogenase	1037.33	1416	1854.83	1434.37	1583.47	1224.57	1369.37	766.167	1393.17	1499.73	1219	156.933
Spot18	Glutamine synthetase	759.7	925.033	1149.1	990.867	993.5	1028.53	1462.53	604.85	968.4	956.067	622.367	732.1
Spot19	S-adenosylmethionine synthase 2	267.233	273.767	360.033	395.467	385.7	573.367	262.267	154.2	232.667	399.233	168.833	211.767
Spot20	Glyceraldehyde-3-phosphate dehydrogenase B	353.5	249.267	569.8	261.833	238.333	502.133	302.8	290.4	416.967	680.133	157.133	220.933
Spot21	GDP-mannose-3,5-epimerase (GME)-like	733.733	335.433	759.033	832.567	412.7	308.667	439.967	474.533	249.767	977.2	515.6	409.233
Spot22	S-denosylmethionine synthetase 1	293.267	180.067	302.567	327.733	194.267	198.933	167.433	134.967	151	340.633	252.3	153.633
Spot23	Fructose-bisphosphate aldolase	1624.7	1572.9	2481.1	996.1	1570.43	664.733	3508.07	4218.2	3793	5131.33	3847.67	3436
Spot24	Similar to Class III peroxidase	404.833	624.233	745.667	707.233	497.533	1250.07	1602.1	610.9	727.2	1318.9	590.567	587.533
Spot25	Cytoplasmic malate dehydrogenase	290.267	296.467	529.233	511.167	617.6	909.533	1593.53	389.533	676.6	462.633	619.2	622.1
Spot26	Copper/zinc superoxide dismutase (SOD)	846.167	1009.67	1311.5	987.367	1171.97	1467.63	1040.2	679.367	841.833	660.567	651.733	884.067
Spot27	Similar to Photosystem II stability/assembly factor HCF136，chloroplastic	1759.23	1016.4	2517.7	1499.2	944.367	1625.1	3302.9	1310.03	1086.9	694.1	1188.73	1084.3
Spot28	ferredoxin--NADP(+) reductase	1904.7	1509.2	1849.43	1366.13	2216.63	1544.07	2196.43	2231.87	2019.97	2734.73	2236.9	1257.47
Spot29	Similar to Acid phosphatase	223.767	351.133	490.4	256	478.733	478.333	552.133	376.067	189.933	262.533	387.833	154.533
Spot30	Similar to Glutathione S-transferase GSTF14	478.333	850.1	540.733	414.833	560.067	705.2	400.9	454.433	106.633	508	732.733	220.1
Spot31	Similar to Guanine nucleotide-binding protein subunit beta-like protein	479.567	424.667	1162.17	677.2	345.933	826.133	790.667	617.7	751.967	1359.93	830.5	479.067
Spot32	Similar to NADPH-dependent mannose 6-phosphate reductase	1171.77	1114.4	1709.83	795.433	1266.93	1702.23	501.1	797.2	675	348.6	436.7	482.4
Spot33	Similar to Photosystem II oxygen-evolving complex protein 1	1568.43	2205.47	2713.03	1955.43	999.567	1253.5	3561.43	3933.6	3205.27	5070.57	3647.4	1651.3
Spot34	Nucleoside diphosphate kinase	266.967	358.7	494.833	798.033	392.767	526.267	1140	1216.43	494.3	741.133	799.333	787.267
Spot35	Haloacid dehalogenase-like hydrolases	271.6	445.4	484.4	603.567	232.833	189.467	723.233	278.1	261.433	601.467	207.033	330.5
Spot36	L-ascorbate peroxidase	896.3	1367.27	1469.3	1098	1068.1	1396.3	1226.23	1207.7	983.4	1486.93	1215.1	1062.37
Spot37	Phage shock protein A (IM30)	193.367	497.533	982.667	283.867	321.167	304.033	821.567	1004.43	621.9	486.033	944.9	642.367
Spot38	Similar to ATP-dependent Caseinolytic protease (ClpP) proteolytic subunit	736.867	852.467	1426.73	1291.37	811.367	768.6	1269.73	965.7	880.8	1809.13	1564.73	954.167
Spot39	Similar to Chitinase	240.467	264.933	371.533	177.8	244.233	355.933	365.667	329.3	219.5	183.333	283.133	195.133
Spot40	NAD-dependent epimerase/dehydratase family protein	77.6333	140.7	122.533	784.233	959.667	812.4	63.5	197.067	29.5	530.4	254.7	77.1333
Spot41	Beta-glucanase	293.067	327.233	694.867	394.233	490.567	600.533	588.533	311.1	642.267	850.667	271.3	345.833
Spot42	Similar to 2-cys peroxiredoxin BAS1	4829.1	3376.6	5656.7	5369.03	2989.97	4809.2	6632.37	5613.1	5298.83	8397.23	4079.37	3916.8
Spot43	Eukaryotic ferritins	1081.3	1274.6	3020.23	1270.47	1349.33	2201.37	1139.1	2717.87	1554.73	1980.8	2839.27	1742.4
Spot44	photosystem II oxygen-evolving enhancer protein 2	630.9	763.967	1119.57	1098.57	619.6	272.867	2097.8	2813.37	2201.27	1871.13	2499.7	2516.6
Spot45	Cupin_1；Similar to Germin-like protein 1	2362.9	2198.23	3936.27	1461.83	1146.13	2577.47	3975.3	2765.43	3434.47	2627.77	3499.37	2167.4
Spot46	Dihydrolipoamide dehydrogenase family protein	1318.6	1970.53	1223.2	1617.53	1716.57	1183.53	1099.23	946.7	643.9	992.4	1168.9	673.333
Spot47	Similar to Aminomethyltransferase	2603.47	3251.77	2475.9	2938.5	3068.47	3845.37	1415.63	2471.13	1883.57	2242.97	2360.63	1498.37
Spot48	Serine-glyoxylate aminotransaminase	1004.47	1759.97	1838.63	1375.87	1356.23	1905.93	642.733	809.667	669.767	1138.5	917.533	597.933
Spot49	Outer mitochondrial membrane protein porin (Voltage-dependent anion-selective channel protein) (VDAC)	786.367	807.833	1204.97	697.567	522.967	928.6	851.4	917.033	514.9	940	558.267	446.7
Spot50	Heme-dependent peroxidases	1346.17	1025.9	1721.93	1111.7	956.9	1233.37	1376.27	842.867	1130.07	1407.67	562.8	610.767
